# Supplementary material for: Iron-Based Metal-Organic Frameworks as Multiple Cascade Synergistic Therapeutic Effect Nano-Drug Delivery Systems for Effective Tumor Elimination
Source: Pharmaceuticals (Basel). 2024 Jun 20;17(6):812. doi: 10.3390/ph17060812 (PMC11206809; doi:10.3390/ph17060812)
Supplement: Supplementary file 1 [file pharmaceuticals-17-00812-s001.zip]

Archive with 1 entries (1 files):
- pharmaceuticals-3037706-supplementary.pdf
